# Supplementary material for: Navigating Professional Identity and Cultural Expectations: A Phenomenological Study of Female Saudi Nurses’ Experiences in Mixed-Gender Healthcare Settings
Source: Healthcare (Basel). 2025 Nov 25;13(23):3042. doi: 10.3390/healthcare13233042 (PMC12692420; doi:10.3390/healthcare13233042)
Supplement: Supplementary file 1 [file healthcare-13-03042-s001.zip]

Archive with 1 entries (1 files):
- healthcare-3996356-supplementary.pdf
